# Supplementary material for: Meta-Analysis Reveals Both the Promises and the Challenges of Clinical Metabolomics
Source: Cancers (Basel). 2022 Aug 18;14(16):3992. doi: 10.3390/cancers14163992 (PMC9406125; doi:10.3390/cancers14163992)
Supplement: Supplementary file 1 [file cancers-14-03992-s001.zip]

Archive with 1 entries (1 files):
- cancers-1855658-supplementary.xlsx
