# Supplementary material for: Meta-Analysis Reveals Both the Promises and the Challenges of Clinical Metabolomics
Source: Cancers (Basel). 2022 Aug 18;14(16):3992. doi: 10.3390/cancers14163992 (PMC9406125; doi:10.3390/cancers14163992)
Supplement: Supplementary file 1 [file cancers-14-03992-s001.zip › cancers-1855658-supplementary.xlsx]

## Sheet: Table S1
Supplemental Table S1A for Meta-analysis reveals both promises and challenges of clinical metabolomics
Color Code	Blue = increase in PDAC			Green = decrease in PDAC
Values in parentheses are log10 transformed for uniform comparison
Paper	1	2	3	4	5	6	7	8	9	10	11	12	13	14	15	16	17	18	19	20	21	22	23	24	24
Author	Tao et al	Budhu et al	Zhang et al	Unger et al	Urayama et al	Fukutake et al	Luo et al	Itoi et al	Kobayashi et al	Mayerle et al	Iwano et al	Lindahl et al	Di Gangi et al	Xiong et al	Martín-Blázqeuz et al	Macias et al	Wang et al	Michálková et al	Zhang et al	Bathe et al	Davis et al	Napoli et al	Sahni et al	McConnell et al	McConnell et al
Analytical Method	Mass Spectrometry																	NMR						Both
Biofluid	Exosomes	Pancreatic tissue	Pancreatic tissue	Pancreatic tissue	Plasma	Plasma	Plasma	Serum	Serum	Serum	Serum	Serum	Serum	Serum	Serum	Serum	Serum	Plasma	Serum	Serum	Urine	Urine	Urine	Serum	Serum
Metabolite																										Matches
20:00																0.56 (1.47)										1
1,2-dioleoyl-sn-glycero-3-phospho-rac-glycerol													Unk													1
1,2-dipalmitoylglycerol		0.45																								1
1,5-Anhydro-d-glucitol									0.55																	1
10-heptadecenoate (17:1n7)			0.56																							1
10-nonadecenoate (19:1n9)		0.46	0.52																							2
12,13-EpOME															0.72 (1.65)											1
12-HETE																	increase									1
13-HODE															-0.8 (0.57)											1
13-HODE + 9-HODE		0.49	0.505														increase									3
17a-Hydroxypregnenolone															0.64 (1.55)											1
17alpha-hydroxypregnenolone 3-sulfate																	decrease									1
17-hydroxyandrostane-3-glucuronide															-0.69 (0.62)											1
17-methylstearate		0.43	0.515																							2
1-Arachidonoyl-sn-glycero-3-phospho-(1'-myo-inositol)															0.71 (1.63)											1
1-docosahexaenoylglycerol (1-monodocosahexaenoin)		0.31																								1
1-methylnicotinamide																					increase					1
1-monooleoyl-rac-glycerol													Unk													1
1-myristoylglycerol (1-monomyristin)		0.09	0.49																							2
1-oleoylglycerol (1-monoolein)		0.33																								1
1-oleoylglycerophosphoinositol		0.22	0.525																							2
1-Palmitoleoyl-2-linolenoyl-GPC																	decrease									1
1-palmitoylglycerol (1-monopalmitin)		0.32																								1
1-palmitoylglycerophosphoinositol		0.22	0.52																							2
1-pentadecanoylglycerol (1-monopentadecanoin)		0.34																								1
1-stearoylglycerol (1-monostearin)		0.24	0.46																							2
1-stearoylglycerophosphoinositol			0.52																							1
22:5n-6/22:4n-6																-0.6 (0.66)										1
24:1n-9																0.96 (1.94)										1
2-aminobenzamide								0.805462																		1
2-Aminoethanol									0.91																	1
2'-deoxyguanosine			0.535																							1
2-hydroxyisobutyrate																					increase					1
2-hydroxyisovalerate																		increase								1
2-linoleoylglycerol (2-monolinolein)		0.22																								1
2-myristoylglycerol (2-monomyristin)		0.18																								1
2-oleoylglycerol (2-monoolein)		0.51																								1
2-Oxoisopentanoate								0.734477																		1
2-palmitoylglycerol (2-monopalmitin)		0.13	0.485																							2
2-phenylacetamide																						increase				1
3-hydroxybutyrate									1.7									increase	-0.81 (0.57)	1.70579						4
3-hydroxyisovalerate																						decrease				1
3-hydroxyoctanoyl carnitine															-0.72 (0.61)											1
3-methyl-2-oxovalerate																				1.16388						1
3-Oxooctadecanoic acid															-0.81 (0.57)											1
4-hydroxyphenylacetate																					increase					1
4-hydrxopheylacetate																							1.84 (3.58)			1
4-Methyl-2-oxopentanoate								0.648365																		1
4-oxo-Retinoic acid															0.9 (1.87)											1
4-pyridoxate																				0.819613	increase					2
5,8,11-Eicosatrienoic acid															0.66 (1.58)											1
5alpha-pregnan-3beta,20alpha-diol monosulfate																	decrease									1
5-dodecenoate (12:1n7)		0.51																								1
6-Oxopiperidine-2-carboxylate																	increase									1
7alpha-Hydroxy-3-oxo-4-cholestenoate															-0.72 (0.61)											1
7Z,10Z-Hexadecadienoic acid															0.76 (1.7)											1
8Z,11Z-eicosadienoic acid															0.8 (1.74)											1
9(S)-HPODE															0.64 (1.56)											1
9,10-DiHOME															0.66 (1.58)											1
9,10-hydroxyoctadec-12(Z)-enoic acid		0.4	0.485																							2
AC(12:0)																-0.83 (0.56)										1
AC(8:0)																-1.31 (0.4)										1
Acetate																							-1.17 (0.44)			1
Acetoacetate																		increase				increase				2
Acetone																			0.71 (1.64)	1.5327	increase					3
acetylated compounds																						increase				1
acetylcarnitine			1.825								6.6007(97.05)															2
Acylcarnitine 14:1	2.0509																									1
Acylcarnitine 16:0	4.6106																									1
Acylcarnitine 16:1	0.15661																									1
Acylcarnitine 18:1	6.9695																									1
Acylcarnitine 20:5	252.97																									1
Acylcarnitine 20:6	1986.5																									1
Acylcarnitine 26:5	0.37315																									1
adenosine 2'-monophosphate (2'-AMP)			0.665																							1
Adrenic acid															0.84 (1.79)											1
Agmatine							1.0205(2.03)																			1
alanine						-0.84(0.56)			1.23								decrease	decrease	-0.57 (0.68)					decrease		6
all-trans-Decaprenyl diphosphate															0.85 (1.8)											1
Aminobutyrate																					increase					1
Androstenediol (3alpha, 17alpha) monosulfate																	decrease									1
Androsterone glucuronide																	decrease									1
Androsterone sulfate															-0.88 (0.54)											1
Arabinose									1.75																	1
arabitol									0.96																increase	2
Arachidonic Acid				0.33	1.49(2.81)																					2
Arachidyl carnitine				4.97																						1
arginine			0.665			-0.84(0.56)		1.06596			0.7572(1.69)							decrease		1.02923				decrease		7
asparagine						-0.84(0.56)		0.881418	0.87									decrease		0.84581						5
Aspartic acid/aspartate			0.66						0.98		1.1136(2.16)					1.47 (2.78)	decrease									5
azelaic acid																									decrease	1
Beta-Alanine																	decrease									1
Beta-Cryptoxanthin																	decrease									1
Betaine																							1.62 (3.07)			1
Beta-Sitosterol							2.3436(5.08)																			1
BMP14:0/20:1	5.3137																									1
butyrylcarnitine		3.13	2.11																							2
CA19-9										16.315																1
caprate (10:0)			0.595																							1
Caproic acid							1.574(2.98)																			1
Carnitine																		decrease								1
Carnosine											2.8643(7.28)															1
Carotene diol (1)																	decrease									1
Carotene diol (2)																	decrease									1
CDP-DG(i-24:0/i-17:0)															-0.84 (0.56)											1
Cer(43:1)																-1.07 (0.48)										1
Ceramide										0.795																1
CerNDS d18:0/16:0	26.006																									1
CerNDS d18:0/20:0	21.615																									1
CerNDS d18:0/24:1	244.24																									1
CerNS d17:1/24:1	130.76																									1
CerNS d18:1/16:0	3.7803																									1
CerNS d18:1/20:0	3.7192																									1
CerNS d18:1/22:1	2.0181																									1
CerNS d18:1/22:2	12.093																									1
CerNS d18:1/24:1	4.909																									1
CerNS d18:1/24:2	3.1161																									1
CerNS d181/180	10.806																									1
CerNS d20:1/24:1	8.246																									1
C-glycosyltryptophan		2	2																							2
chenodeoxyglycocholate												increase														1
ChoE(18:3)																-1.18 (0.44)										1
cholesterol					1.85(3.61)																					1
cholesterol 5α,6α epoxide													Unk													1
Cholesterol glucuronide															0.73 (1.66)											1
Cholesterol sulfate															0.66 (1.58)											1
Cholesteryl ester 16:1	3.0911																									1
Choline								1.17216			0.6664(1.59)										increase					3
cholylglycine					2.61(6.11)																					1
cis-aconitate																					increase					1
citrate		3.13						1.06964											-0.82 (0.57)			decrease	-1.68 (0.31)			5
Citric acid + isocitric acid									1.1																	1
Citrulline						-0.88(0.54)		0.736017																		2
Corticosterone																	decrease									1
CPA(18:0)				0.2																						1
creatine							-1.2744(0.41)	0.565322										decrease		0.653965			-3.19 (0.11)	decrease		6
creatinine									0.82									decrease				decrease	-1.3 (0.41)			4
Cysteine + cystine									1.02																	1
cysteine-glutathione disulfide		4.76																								1
Cystine								0.73993																		1
cytidine		0.38																								1
Cytidine				0.32																						1
cytidine-3'-monophosphate (3'-CMP)			0.575																							1
Decanoylcarnitine		2.08													1.39 (2.62)											2
Dehydrocholic acid							1.0692(2.10)																			1
Dehydroepiandrosterone sulfate															0.85 (1.8)											1
deoxycarnitine			0.62																							1
deoxycholylglycine					1.31(2.48)																					1
D-Fructose							-2.2355(0.21)																			1
DG(13:0/i-20:0)															0.7 (1.62)											1
DG(15:0/0:0/18:3)															-0.75 (0.6)											1
DG(18:2/15:0)															0.67 (1.59)											1
DG(20:3/15:0/0:0)															0.7 (1.62)											1
DG(22:6/15:0/0:0)															0.67 (1.59)											1
DG(32:1)																1.09 (2.12)										1
DG(34:0)																-1.52 (0.35)										1
DG(34:1)																1.06 (2.08)										1
DG(34:2)																1.09 (2.13)										1
DG(36:1)																1.23 (2.35)										1
DG16:0/16:0	2.7889																									1
DG16:0/18:0	2.1283																									1
DG16:0/18:1	2.596																									1
DG16:0/22:6	3.5744																									1
DG18:1/18:1	2.0615																									1
DG18:1/20:1	4.9409																									1
DG18:1/22:6	2.4062																									1
DG18:1/24:4	15.089																									1
DG18:2/20:3	3.56																									1
DHEAS																-1.21 (0.43)										1
dihomo-linoleate (20:2n6)		0.5	0.55																							2
Dimethylamine																				0.993741	increase					2
DMA																			0.5 (1.42)							1
Docosapentaenoic acid															0.76 (1.69)											1
eicosenoate (20:1n9 or 11)		0.42	0.53																							2
Epiandrosterone sulfate															-0.79 (0.58)											1
Erucic acid															0.63 (1.54)											1
erucic acid													Unk													1
erythritol					1.53(2.89)																					1
ethanol																				0.582314						1
Fibrinopeptide B (1-9)																	increase									1
flavin adenine dinucleotide (FAD)			0.54																							1
formate																				1.07978						1
fucose																					increase					1
fumarate			0.61																							1
galactose																									increase	1
Gamma-cehc																	decrease									1
Gamma-Cehc sulfate																	decrease									1
Gamma-Glutamylisoleucine																	increase									1
Gamma-Glutamylvaline																	increase									1
GCA																4.9 (29.92)										1
GCDCA																2.75 (6.7)										1
GlcCerNSd18:1/24:1	3.1971																									1
GlcCerNSd18:1/24:2	2.325																									1
Gluconic acid							1.3496(2.55)																			1
Glucosamine				0.32																						1
glucose							-2.2106(0.22)		1.05											421.584	increase	increase				5
Glucuronate									4.57																	1
glutamate/glutamic acid								3.35443	1.33		1.4721(2.77)			0.55		1.57 (2.97)	increase	increase	-0.6 (0.66)	1.45355				Increase	increase	11
glutamine					-0.2(0.87)	-0.90(0.54)		0.779026	0.86					0.52				decrease	-0.67 (0.63)	0.727667				decrease	decrease	10
glutathione, oxidized (GSSG)		3.85																								1
glutathione, reduced (GSH)		3.7																								1
glycerol		0.39	0.495						0.86											0.835422						4
glycerol 2-phosphate			0.565																							1
glycerol 3-phosphate (G3P)		0.35	0.525																							2
Glycerophospho-N-Palmitoyl Ethanolamine				0.19																						1
glycerophosphorylcholine (GPC)		0.35	0.52																							2
glyceryl of lipids																			0.69 (1.61)							1
glycine						-0.90(0.53)												decrease				decrease				3
Glycine									0.98																	1
Glycine									1.01																	1
Glycine (2TMS)																										0
Glycine (3TMS)																										0
Glycochenodeoxycholic acid							1.8914(3.71)																			1
Glycochenodeoxycholic acid 7-sulfate															0.84 (1.78)											1
glycochenodexycholic acid														4.67												1
Glycocholic acid							3.5659(11.84)					increase		17.04	16.1 (70239.75)											4
Glycodeoxycholic acid															0.63 (1.55)											1
Glycolic acid									0.97														-1.29 (0.41)			2
Glycoursodeoxycholic acid sulfate																	increase									1
Glycyl-Glycine_1									0.76																	1
Glycylvaline																	increase									1
Gly-Gly																1.84 (3.58)										1
Guanidinoacetate		0.26						0.830189																		2
Guanosine											-0.8194(0.57)															1
HDL																			-0.72 (0.61)							1
hexadecanedioate			0.615																							1
hexanoylcarnitine		2.63	1.8									increase														3
hippurate/hippuric acid							-2.6358(0.16)	0.65404														decrease	-2.36 (0.19)			4
histidine						-0.91(0.53)		0.708824	0.7	0.78								decrease	-0.62 (0.65)							6
Homocitrate																	increase									1
hydrocinnamic acid					-1.38(0.38)																					1
Hydroxyacetone																							1.95 (3.86)			1
Hydroxybutyrate									0.97																	1
Hyodeoxycholic acid															0.61 (1.53)											1
Hypoxanthine							-1.4677(0.36)				1.026(2.04)										increase					3
Inosine					-0.4(0.76)		-2.8267(0.14)				-1.1609(0.45)															3
Inositol									1.13																	1
isobutyrate																		decrease								1
Isocitrate								1.4052		1.125																2
Isoleucine						-0.91(0.53)													-0.75 (0.6)						decrease	3
isoleucylisoleucine		3.23																								1
Isopropanol																								Increase		1
isovalerylcarnitine		2.04																								1
kynurenine		2.17																								1
lactate																			-0.67 (0.63)							1
Lactic acid									1.14																	1
lanosterol													Unk													1
l-arginine														0.72												1
L-Aspartic acid							-1.1912(0.44)																			1
laurate (12:0)		0.47	0.54																							2
Lauric acid									0.79																	1
LDL CH3-(CH2)N																			-0.87 (0.55)							1
LDL CH3-(CH2)N																			-0.78 (0.58)							1
leucine						-0.91(0.53)		0.909097											-0.81 (0.57)			increase				4
lignoceric acid													Unk													1
linoleate (18:2n6)		0.51	0.505																							2
Linoleic acid				0.17											1.71 (3.27)											2
linolenate [alpha or gamma (18:3n3 or 6)]		0.36																								1
linolenate [alpha or gamma; (18:3n3 or 6)]			0.475																							1
Linoleyl carnitine															0.78 (1.71)											1
lipid -CH2-C=O																			0.71 (1.63)							1
lipid -CH2-CH=CH-																			0.53 (1.44)							1
L-Palmitoylcarnitine															0.79 (1.73)											1
LPC(16:1)											0.2418(1.18)															1
LPC(18:2)											-0.7811(0.58)															1
LPC(22:0)											-0.633(0.64)															1
LPE(18:2)											-0.7275(0.60)															1
LPE(20:4)											1.7088(3.27)															1
LPE(22:6)											0.6571(1.58)															1
l-phenylalanine																										0
LPI(22:6)																1.3 (2.46)										1
l-tryptophan														0.64												1
lysine			0.52		1.03(2.04)	-0.92(0.53)			0.78									decrease	-0.7 (0.62)	0.896925				decrease		8
Lyso PC (16:1)				0.14																						1
Lyso PC (17:0)				0.09																						1
Lyso PC(0:0/18:1)				0.13																						1
LysoPA(20:3)															-0.78 (0.58)											1
LysoPA(a-13:0/0:0)															-0.62 (0.65)											1
LysoPA(a-13:0/0:0)															0.65 (1.57)											1
LysoPC 14:0	791.56																									1
LysoPC 16:0	0.44662																									1
LysoPC 16:1	0.15372																									1
LysoPC 18:0	0.28806																									1
LysoPC 18:3	2.5456																									1
LysoPC 18:4	0.3007																									1
LysoPC 20:0	0.39674																									1
LysoPC 20:1	0.46989																									1
LysoPC 20:2	0.016147																									1
LysoPC 20:4	0.012269																									1
LysoPC 20:5	46.159																									1
LysoPC 22:0	0.43083																									1
LysoPC 22:2	0.41688																									1
LysoPC 22:4	0.12441																									1
LysoPC 22:6	3576.1																									1
LysoPC(0:0/18:0)				0.12																						1
LysoPC(14:0)															-0.78 (0.58)											1
LysoPC(16:0)				0.3	1.33(2.51)										-0.81 (0.57)											3
LysoPC(17:0)															-0.63 (0.65)											1
LysoPC(18:0)															-0.63 (0.65)											1
LysoPC(18:1)															-0.61 (0.66)											1
LysoPC(18:2)															-0.85 (0.56)											1
LysoPC(18:2)				0.015																						1
LysoPC(18:3)															-0.75 (0.59)											1
LysoPC(20:0/0:0)				0.21																						1
LysoPC(20:1/0:0)				0.12																						1
LysoPC(20:4)				0.12																						1
LysoPC(20:5)															-0.8 (0.57)											1
LysoPC(22:6)															0.6 (1.51)											1
LysoPC(P-18:0)															0.72 (1.65)											1
LysoPE (0:0/18:0)				0.23																						1
LysoPE (0:0/20:3)				0.29																						1
LysoPE 18:2	0.2258																									1
LysoPE 20:3	0.22752																									1
LysoPE 20:4	0.001407																									1
LysoPE 20:5	98.511																									1
LysoPE 22:4	5.487																									1
LysoPE 24:0	7.0539																									1
LysoPE(16:0)															-0.67 (0.63)											1
LysoPE(17:0)															-0.75 (0.6)											1
LysoPE(18:1)															-0.81 (0.57)											1
LysoPE(18:2)					1.59(3.01)										-0.6 (0.66)											2
LysoPE(18:2)															-0.86 (0.55)											1
LysoPE(20:4)															-0.75 (0.59)											1
LysoPE(20:4/0:0)				5.23																						1
LysoPE(20:5)															-0.78 (0.58)											1
LysoPE(22:4/0:0)				4.49																						1
LysoPE(22:6)															0.59 (1.5)											1
LysoPE(22:6)															0.64 (1.56)											1
Malonic acid							2.4232(5.36)																			1
maltotriose		4																								1
mannose									0.97									increase		1.18369				Increase		4
margarate (17:0)		0.48	0.48																							2
Melatonin							3.3842(10.44)																			1
Meso-erythritol									2.48																	1
methanol																		decrease		0.752766	decrease					3
Methionine						-0.92(0.53)			0.86									decrease								3
Methylmalonic acid							1.0492(2.06)																			1
MG 18:2	2.9914																									1
MG 20:1	2.5813																									1
MG 20:4	2.501																									1
MG(15:0)															0.68 (1.6)											1
Murocholic acid															0.59 (1.51)											1
myoinositol																							1.8 (3.48)	Increase	increase	3
myristate (14:0)		0.52	0.535																							2
myristoleate (14:1n5)		0.4	0.525																							2
N,N,N-trimethyl-5-aminovalerate																	increase									1
N,N-dimethyl-5-aminovalerate																	increase									1
n-acetyl glycoprotein																			0.55 (1.46)							1
N-acetyl-aspartyl-glutamate (NAAG)		0.48																								1
n-Caprylic acid									0.77																	1
N-ethylglycinexylidide*		0.53																								1
NeuAcα2-3Galβ-Cer(d18:1/16:0)															-0.64 (0.64)											1
nicotinamide		0.22																								1
nicotinamide ribonucleotide (NMN)		0.15																								1
N-methylalanine					2.81(7.01)																					1
nonadecanoate (19:0)		0.53	0.52																							2
Nonanoic acid									0.53																	1
N-palmitoylglutamic acid												increase														1
N-phenylacetylglycine																							1.98 (3.94)			1
N-stearoyl GABA															0.61 (1.53)											1
O-acetylcarnitine																					increase					1
O-Acetylcholine																							1.86 (3.63)			1
octanoylcarnitine		2.44																								1
Oleamide				4.03																						1
oleanolic acid													Unk													1
oleate (18:1n9)			0.51																							1
Oleoyl L-carnitine															0.82 (1.77)											1
oleoyl-L-carnitine													Unk													1
O-phosphoethanolamine									0.77																	1
Ornithine		0.49	0.52			-0.93(0.53)		1.27119	1.11		0.9226(1.90)							decrease						decrease	decrease	9
Oxalate (ethanedioate)																	decrease									1
PA(20:3/18:2)															-0.71 (0.61)											1
PA(20:3/22:1)															0.7 (1.62)											1
PA(22:2/20:4)															0.69 (1.62)											1
palmitate (16:0)			0.505																							1
palmitate, methyl ester		0.51																								1
Palmitic acid															0.63 (1.54)											1
palmitic acid													decrease													1
palmitoleate (16:1n7)		0.53	0.535																							2
Palmitoleic acid															0.7 (1.62)											1
pantothenate			0.615																							1
PC(14:1/22:2)				2.6																						1
PC(16:0/18:0)				2.86																						1
PC(16:1/16:0)				1.95																						1
PC(18:0/18:1)				3.74																						1
PC(18:1/18:1)				2.79																						1
PC(18:1/20:4)				3.69																						1
PC(18:2/20:4)																-0.47 (0.72)										1
PC(18:3)				0.09																						1
PC(20:3/20:4)																-0.75 (0.6)										1
PC(20:5/0:0)				0.2																						1
PC(22:0/O-18:1)				2.18																						1
PC(28:0)											-0.7741(0.58)															1
PC(32:4)											-0.5911(0.66)															1
PC(34:2)					1.32(2.50)																					1
PC(36:0)											-0.4481(0.73)															1
PC(40:8)											-0.5133(0.70)					-0.75 (0.6)										2
PC(42:1)											-0.3537(0.78)															1
PC(42:2)											-0.3622(0.78)															1
PC(42:3)											-0.434(0.74)															1
PC(44:2)											-0.5883(0.67)															1
PC(O-16:0/18:2)																-0.77 (0.59)										1
PC(O-16:0/20:3)																-0.68 (0.63)										1
PC(O-18:0/18:2)																-1.05 (0.48)										1
PC(P-16:0/15:1)				4.19																						1
PC(P-16:0/17:2)				2.65																						1
PC(P-18:0/22:0)				2.18																						1
PC(P-19:1)															-0.8 (0.58)											1
PC14:0/22:3	0.33836																									1
PC15:0/16:0	3.1631																									1
PC16:0/16:0	2.7948																									1
PC16:0/16:1	2.9076																									1
PC16:0/18:0	2.1177																									1
PC16:0/18:5	0.063156																									1
PC17:2/17:2	0.34966																									1
PC18:0/20:3	0.45693																									1
PC18:1/18:1	2.0733																									1
PC18:1/22:6	0.31685																									1
PC18:2/18:2	0.42398																									1
PC18:2/18:3	0.41516																									1
PC18:2/20:4	0.29879																									1
PC20:2/18:5	0.4199																									1
PC20:4/18:5	5.5107																									1
PC20:4/20:4	0.19594																									1
PC205/226	3.1189																									1
PC21:2/21:2	3.4657																									1
PC224/185	2.6731																									1
PC24:4/18:5	0.085268																									1
PCP-14:0/18:0	11.249																									1
PCP-14:0/20:0	2.1216																									1
PCP-14:0/20:1	0.34747																									1
PCP-14:0/20:3	0.12407																									1
PCP-14:0/22:0	3.2508																									1
PCP-14:0/22:3	0.45483																									1
PCP-14:0/22:4	0.07323																									1
PCP-14:0/24:4	0.4223																									1
PCP-14:0/26:0	5.1986																									1
PCP-14:0/26:2	7.7795																									1
PCP-16:0/22:3	0.47097																									1
PCP-16:0/26:1	2.0424																									1
PCP-20:0/18:5	0.40531																									1
PCP-22:0/18:5	-0.067595																									1
PE (16:0/18:1)				4.24																						1
PE (18:1/0:0)				0.21																						1
PE (20:0/0:0)				0.21																						1
PE (O-16:0/20:4)				3.94																						1
PE (P-16:0/0:0)				0.21																						1
PE (P-16:0/18:1)				5.12																						1
PE (P-16:0/20:4)				5.76																						1
PE (P-18:0/0:0)				0.24																						1
PE (P-18:0/20:4)				4.47																						1
PE (P-18:0/22:6)				3.96																						1
PE(0:0/16:0)																0.46 (1.38)										1
PE(0:0/18:0)																0.49 (1.4)										1
PE(0:0/22:6)																0.51 (1.42)										1
PE(14:1/16:0)															-0.71 (0.61)											1
PE(16:0/0:0)																0.6 (1.52)										1
PE(16:0/14:1)															-0.75 (0.6)											1
PE(16:0/16:0)															0.69 (1.61)											1
PE(16:0/18:1)																2.3 (4.91)										1
PE(16:0/18:2)																1.39 (2.63)										1
PE(16:0/20:4)																1.14 (2.21)										1
PE(16:0/22:6)																1.27 (2.41)										1
PE(18:0/0:0)																0.53 (1.44)										1
PE(18:0/20:4)																1.11 (2.15)										1
PE(26:0)					1.81(3.51)																					1
PE(32:1)											1.3107(2.48)															1
PE(36:4)											0.812(1.76)															1
PE(36:5)											0.8878(1.85)															1
PE(36:6)											1.5682(2.97)															1
PE(38:3)											0.5316(1.45)															1
PE(38:4)											0.6261(1.54)															1
PE(38:5)											0.8303(1.78)															1
PE(38:6)											0.895(1.86)															1
PE(40:4)											0.695(1.62)															1
PE(40:5)											0.7581(1.69)															1
PE(40:6)											0.6978(1.62)															1
PE(40:7)											0.8124(1.76)															1
PE(O-16:0/0:0)																-0.9 (0.54)										1
PE10:0/22:1	9.7844																									1
PE16:0/18:1	4.1209																									1
PE16:0/18:2	3.5565																									1
PE18:0/18:0	19.547																									1
PE18:0/18:1	6.2504																									1
PE18:0/18:2	2.6286																									1
PE18:0/20:3	2.1249																									1
PE18:0/20:4	2.0426																									1
PE18:1/22:6	2.6142																									1
PE22:0/18:5	5.1608																									1
pelargonate (9:0)			0.54																							1
PE-NMe2(13D5/13D5)															-0.64 (0.64)											1
PEP-14:0/22:3	0.13282																									1
PEP-14:0/24:4	0.20073																									1
PEP-16:0/22:3	0.15778																									1
PGP(i-13:0/a-15:0)															-0.72 (0.61)											1
phenylacetylglutamine												increase														1
phenylalanine					-0.15(0.90)	-0.93(0.52)		1.26052	0.92					0.63						1.08486				Increase	increase	8
Phenylalanylphenylalanine															-0.86 (0.55)											1
Phosphate									0.93																	1
phosphatidylcholine										1.16																1
PI (16:0/0:0)				0.07																						1
PI(18:0/0:0)				0.44																						1
PI(18:1/0:0)				0.32																						1
PI(36:1)											-0.5903(0.66)															1
Pregnenolone sulfate																	decrease									1
pro-hydroxy-pro		2.22	1.71																							2
proline						-0.97(0.51)			0.88	0.72								decrease		0.849768				decrease	decrease	7
prostaglandin E2		2.63																								1
PS(12:0/15:1)															0.96 (1.94)											1
PS(12:0/18:3)															-0.74 (0.6)											1
PS(18:1/18:0)				2.24																						1
PS(18:4/12:0)															-0.75 (0.6)											1
PS(19:0)															-0.83 (0.56)											1
PS(20:1/0:0)				0.49																						1
PS(22:1/0:0)				0.44																						1
Pyrogallol									0.71																	1
pyroglutamate																								decrease		1
Pyruvate + Oxalacetic acid									1.13																	1
pyruvate/pyruvic acid										0.93	-1.6582(0.32)							decrease								3
Ribulose									1.39																	1
S-Adenosylhomocysteine											1.846(3.60)															1
scyllo-inositol			0.56																							1
serine						-0.97(0.51)		0.942488			0.6047(1.52)							decrease								4
SM d16:0/20:0	5.7955																									1
SM d16:0/22:0	45.753																									1
SM d16:0/24:2	2.0159																									1
SM d16:0/26:2	2.3217																									1
SM d16:1/26:0	10.525																									1
SM d16:1/26:4	3.6354																									1
SM(36:4)											-0.7337(0.60)															1
SM(38:1)																-0.6 (0.66)										1
SM(39:1)																-0.91 (0.53)										1
SM(42:1)																-0.59 (0.66)										1
SM(43:1)																-1.04 (0.49)										1
SM(d18:1/22:0)																-0.58 (0.56)										1
SM(d18:1/23:0)																-0.82 (0.57)										1
SM(d18:1/25:0)																-0.60 (0.66)										1
SM(d18:2/14:0)																-0.53 (0.69)										1
SM(d18:2/20:0)																-0.52 (0.7)										1
SM(d18:2/22:0)																-0.81 (0.57)										1
SM(d18:2/23:0)																-1.11 (0.46)										1
S-Methylmethionine																	decrease									1
Spermidine							-4.0651(0.06)																			1
Sphinganine							2.3758(5.19)																			1
Sphinganine-1-phosphate										0.82																1
Sphingomyelin (d17:1, C18:0)										1.15																1
Sphingomyelin (d18:2, C17:0)										1.365																1
stearamide			0.54																							1
stearate (18:0)			0.495																							1
Stearic acid															0.63 (1.55)											1
stearoyl sphingomyelin		0.5	0.48																							2
succinate		0.42	0.55																							2
Succinic acid							1.2766(2.42)																			1
succinylcarnitine		0.35	0.5																							2
Succinylcarnitine (c4-dc)																	increase									1
Sulfolithocholylglycine															0.6 (1.52)											1
taurine		2.63	2.01																		increase					3
Taurine				2.37																						1
taurochenodeoxycholate		0.49																								1
Taurochenodeoxycholate-7-sulfate															0.79 (1.72)											1
Taurochenodeoxycholic acid							4.6698(25.45)																			1
Taurocholic acid					1.75(3.36)		6.4908(89.93)							27.6												3
Taurodeoxycholic acid							4.6698(25.45)								4.79 (27.67)											2
Taurohyodeoxycholic acid							2.5742(5.96)																			1
taurolithocholic acid (T-LCA)													Unk													1
Tauroursodeoxycholic acid					2.01(4.03)		4.2093(18.50)								4.13 (17.51)											3
TCA																8.46 (351.89)										1
TCDCA																6.37 (82.65)										1
TG(22:2/15:0/18:3)															-0.9 (0.54)											1
TG(49:0)																1.74 (3.33)										1
TG(49:1)																1.35 (2.55)										1
TG(50:1)																1.12 (2.18)										1
TG(50:2)																1.02 (2.03)										1
TG(51:1)																1.48 (2.79)										1
TG(51:2)																1.22 (2.33)										1
TG(52:1)																1.34 (2.53)										1
TG(52:4)																1.63 (3.1)										1
TG(53:1)																1.55 (2.93)										1
TG(53:2)																1.26 (2.39)										1
TG(54:1)																1.9 (3.72)										1
TG(54:2)																1.22 (2.32)										1
TG(55:2)																1.45 (2.72)										1
TG(55:3)																1.22 (2.33)										1
TG(55:4)																1.04 (2.05)										1
TG(56:2)																1.87 (3.65)										1
TG(56:3)																1.28 (2.43)										1
TG(58:2)																2.06 (4.17)										1
TG(58:3)																2.28 (4.87)										1
TG(58:4)																2.36 (5.14)										1
TG(58:5)																1.62 (3.07)										1
TG(60:3)																1.87 (3.65)										1
TG12:0/14:1/18:2	12.44																									1
TG12:0/18:1/18:2	2.537																									1
TG12:0/18:2/18:2	2.9624																									1
TG13:1/13:1/18:2	172.86																									1
TG14:0/18:2/18:2	3.349																									1
TG14:1/18:2/18:2	3.7307																									1
TG14:1/22:0/22:1	4.1246																									1
TG14:2/22:0/22:1	3.0109																									1
TG14:3/22:0/22:1	2.3714																									1
TG16:0/16:0/18:1	4.0203																									1
TG16:0/16:1/18:1	3.7147																									1
TG16:0/16:1/18:2	3.344																									1
TG16:0/18:1/18:1	4.1979																									1
TG16:0/18:1/18:2	4.0357																									1
TG16:0/18:2/18:2	3.8316																									1
TG16:1/18:2/18:2	3.9553																									1
TG16:1/18:2/18:3	3.9364																									1
TG18:0/18:1/18:1	3.5093																									1
TG18:1/18:1/18:1	3.5106																									1
TG18:1/18:1/18:2	3.5249																									1
TG18:1/18:1/20:4	3.9611																									1
TG18:1/18:1/22:4	8.975																									1
TG18:1/18:1/22:6	3.4576																									1
TG18:1/18:2/18:2	3.5115																									1
TG18:1/18:2/20:1	11.533																									1
TG18:1/18:2/20:2	5.3137																									1
TG18:1/18:2/20:4	3.7924																									1
TG18:1/18:2/22:4	7.3256																									1
TG18:1/18:2/22:6	3.9803																									1
TG18:2/18:2/18:2	3.0308																									1
TG18:2/18:2/18:3	3.1868																									1
TG18:2/18:2/20:4	4.2055																									1
TG18:2/18:2/22:6	3.5074																									1
TG20:0/20:5/20:5	208.99																									1
TG20:4/20:4/20:4	9.3884																									1
threitol																									increase	1
Threonate																	decrease									1
threonine						-0.98(0.51)		0.783917	0.86									decrease		0.894297	increase			decrease	decrease	8
threonylphenylalanine		2.56																								1
Thyroxine glucuronide															-0.63 (0.65)											1
trans-2-Tetradecenoylcarnitine															0.71 (1.64)											1
Trans-4-hydroxy-l-proline									1.17																	1
trans-aconitate																					increase					1
trehalose-alpha																									increase	1
Tremethylamine-N-oxide																								Increase		1
Triacylglycerols																										0
tridecanol																1.05 (2.07)									decrease	2
trigonelline																					decrease	decrease	-2.43 (0.19)			3
Trimethylamine N-oxide								1.15189																		1
trimethylamine-N-oxide																					increase					1
Trp								0.840555																		1
tryptamine					-1.07(0.48)																					1
tryptophan						1.03(2.04)														0.887809	increase					3
tyrosine			0.695			-1.03(0.49)			0.84									decrease						decrease	decrease	6
urea																				0.795561			-1.46 (0.36)	Increase	increase	4
Uric acid									0.85																	1
uridine			0.615								0.7519(1.68)							decrease								3
Uridine 5'-monophosphate							1.8904(3.71)																			1
Vaccenic acid															0.69 (1.61)											1
valine						1.09(2.13)		0.903315										decrease	-0.83 (0.56)							4
Valine									0.81																	1
VLDL																			0.45 (1.37)							1
VLDL -CH2-CH2-C=O																			0.58 (1.49)							1
VLDL CH3-(CH2)N																			0.63 (1.55)							1
Xanthine											0.8057(1.75)															1
Xylitol									0.75																	1
xylose																					increase					1
Totals	144	60	55	50	18	19	26	24	45	10	43	5	10	8	89	72	31	26	23	22	21	11	14	17	16

## Sheet: Plasma
Supplemental Table S1B for Meta-analysis reveals both promises and challenges of clinical metabolomics
Color Code	Blue = increase in PDAC			Green = decrease in PDAC
Values in parentheses are log10 transformed for uniform comparison
Paper	5	6	7	18
Author	Urayama et al	Fukutake et al	Luo et al	Michálková et al
Analytical Method	MS			NMR
Biofluid	Plasma	Plasma	Plasma	Plasma	Matches
Metabolite
glutamine	-0.2(0.87)	-0.90(0.54)		decrease	3
lysine	1.03(2.04)	-0.92(0.53)		decrease	3
alanine		-0.84(0.56)		decrease	2
arginine		-0.84(0.56)		decrease	2
asparagine		-0.84(0.56)		decrease	2
creatine			-1.2744(0.41)	decrease	2
glycine		-0.90(0.53)		decrease	2
histidine		-0.91(0.53)		decrease	2
Inosine	-0.4(0.76)		-2.8267(0.14)		2
Methionine		-0.92(0.53)		decrease	2
Ornithine		-0.93(0.53)		decrease	2
phenylalanine	-0.15(0.90)	-0.93(0.52)			2
proline		-0.97(0.51)		decrease	2
serine		-0.97(0.51)		decrease	2
Taurocholic acid	1.75(3.36)		6.4908(89.93)		2
Tauroursodeoxycholic acid	2.01(4.03)		4.2093(18.50)		2
threonine		-0.98(0.51)		decrease	2
tyrosine		-1.03(0.49)		decrease	2
valine		1.09(2.13)		decrease	2
2-hydroxyisovalerate				increase	1
3-hydroxybutyrate				increase	1
Acetoacetate				increase	1
Agmatine			1.0205(2.03)		1
Arachidonic Acid	1.49(2.81)				1
Beta-Sitosterol			2.3436(5.08)		1
Caproic acid			1.574(2.98)		1
Carnitine				decrease	1
cholesterol	1.85(3.61)				1
cholylglycine	2.61(6.11)				1
Citrulline		-0.88(0.54)			1
creatinine				decrease	1
Dehydrocholic acid			1.0692(2.10)		1
deoxycholylglycine	1.31(2.48)				1
D-Fructose			-2.2355(0.21)		1
erythritol	1.53(2.89)				1
Gluconic acid			1.3496(2.55)		1
glucose			-2.2106(0.22)		1
glutamate/glutamic acid				increase	1
Glycochenodeoxycholic acid			1.8914(3.71)		1
Glycocholic acid			3.5659(11.84)		1
hippurate/hippuric acid			-2.6358(0.16)		1
hydrocinnamic acid	-1.38(0.38)				1
Hypoxanthine			-1.4677(0.36)		1
isobutyrate				decrease	1
Isoleucine		-0.91(0.53)			1
L-Aspartic acid			-1.1912(0.44)		1
leucine		-0.91(0.53)			1
LysoPC(16:0)	1.33(2.51)				1
LysoPE(18:2)	1.59(3.01)				1
Malonic acid			2.4232(5.36)		1
mannose				increase	1
Melatonin			3.3842(10.44)		1
methanol				decrease	1
Methylmalonic acid			1.0492(2.06)		1
N-methylalanine	2.81(7.01)				1
PC(34:2)	1.32(2.50)				1
PE(26:0)	1.81(3.51)				1
pyruvate/pyruvic acid				decrease	1
Spermidine			-4.0651(0.06)		1
Sphinganine			2.3758(5.19)		1
Succinic acid			1.2766(2.42)		1
Taurochenodeoxycholic acid			4.6698(25.45)		1
Taurodeoxycholic acid			4.6698(25.45)		1
Taurohyodeoxycholic acid			2.5742(5.96)		1
tryptamine	-1.07(0.48)				1
tryptophan		1.03(2.04)			1
uridine				decrease	1
Uridine 5'-monophosphate			1.8904(3.71)		1
Totals Metabolites per Paper	18	19	26	26
Total Metabolites for Plasma	68

## Sheet: Serum
Supplemental Table S1C for Meta-analysis reveals both promises and challenges of clinical metabolomics
Color Code	Blue = increase in PDAC			Green = decrease in PDAC
Values in parentheses are log10 transformed for uniform comparison
Paper	8	9	10	11	12	13	14	15	16	17	19	20	24	24
Author	Itoi et al	Kobayashi et al	Mayerle et al	Iwano et al	Lindahl et al	Di Gangi et al	Xiong et al	Martín-Blázqeuz et al	Macias et al	Wang et al	Zhang et al	Bathe et al	McConnell et al	McConnell et al
Analytical Method	MS										NMR		Both
Biofluid	Serum	Serum	Serum	Serum	Serum	Serum	Serum	Serum	Serum	Serum	Serum	Serum	Serum	Serum
Metabolite															Matches
glutamate/glutamic acid	3.35443	1.33		1.4721(2.77)			0.55		1.57 (2.97)	increase	-0.6 (0.66)	1.45355	Increase	increase	10
glutamine	0.779026	0.86					0.52				-0.67 (0.63)	0.727667	decrease	decrease	7
phenylalanine	1.26052	0.92					0.63					1.08486	Increase	increase	6
Ornithine	1.27119	1.11		0.9226(1.90)									decrease	decrease	5
proline		0.88	0.72									0.849768	decrease	decrease	5
threonine	0.783917	0.86										0.894297	decrease	decrease	5
alanine		1.23								decrease	-0.57 (0.68)		decrease		4
arginine	1.06596			0.7572(1.69)								1.02923	decrease		4
Aspartic acid/aspartate		0.98		1.1136(2.16)					1.47 (2.78)	decrease					4
histidine	0.708824	0.7	0.78								-0.62 (0.65)				4
lysine		0.78									-0.7 (0.62)	0.896925	decrease		4
3-hydroxybutyrate		1.7									-0.81 (0.57)	1.70579			3
asparagine	0.881418	0.87										0.84581			3
creatine	0.565322											0.653965	decrease		3
Glycocholic acid					increase		17.04	16.1 (70239.75)							3
mannose		0.97										1.18369	Increase		3
tyrosine		0.84											decrease	decrease	3
urea												0.795561	Increase	increase	3
Acetone											0.71 (1.64)	1.5327			2
arabitol		0.96												increase	2
Choline	1.17216			0.6664(1.59)											2
citrate	1.06964										-0.82 (0.57)				2
glucose		1.05										421.584			2
glycerol		0.86										0.835422			2
Isocitrate	1.4052		1.125												2
Isoleucine											-0.75 (0.6)			decrease	2
leucine	0.909097										-0.81 (0.57)				2
myoinositol													Increase	increase	2
PC(40:8)				-0.5133(0.70)					-0.75 (0.6)						2
pyruvate/pyruvic acid			0.93	-1.6582(0.32)											2
serine	0.942488			0.6047(1.52)											2
tridecanol									1.05 (2.07)					decrease	2
valine	0.903315										-0.83 (0.56)				2
20:00									0.56 (1.47)						1
1,2-dioleoyl-sn-glycero-3-phospho-rac-glycerol						Unk									1
1,5-Anhydro-d-glucitol		0.55													1
12,13-EpOME								0.72 (1.65)							1
12-HETE										increase					1
13-HODE								-0.8 (0.57)							1
13-HODE + 9-HODE										increase					1
17a-Hydroxypregnenolone								0.64 (1.55)							1
17alpha-hydroxypregnenolone 3-sulfate										decrease					1
17-hydroxyandrostane-3-glucuronide								-0.69 (0.62)							1
1-Arachidonoyl-sn-glycero-3-phospho-(1'-myo-inositol)								0.71 (1.63)							1
1-monooleoyl-rac-glycerol						Unk									1
1-Palmitoleoyl-2-linolenoyl-GPC										decrease					1
22:5n-6/22:4n-6									-0.6 (0.66)						1
24:1n-9									0.96 (1.94)						1
2-aminobenzamide	0.805462														1
2-Aminoethanol		0.91													1
2-Oxoisopentanoate	0.734477														1
3-hydroxyoctanoyl carnitine								-0.72 (0.61)							1
3-methyl-2-oxovalerate												1.16388			1
3-Oxooctadecanoic acid								-0.81 (0.57)							1
4-Methyl-2-oxopentanoate	0.648365														1
4-oxo-Retinoic acid								0.9 (1.87)							1
4-pyridoxate												0.819613			1
5,8,11-Eicosatrienoic acid								0.66 (1.58)							1
5alpha-pregnan-3beta,20alpha-diol monosulfate										decrease					1
6-Oxopiperidine-2-carboxylate										increase					1
7alpha-Hydroxy-3-oxo-4-cholestenoate								-0.72 (0.61)							1
7Z,10Z-Hexadecadienoic acid								0.76 (1.7)							1
8Z,11Z-eicosadienoic acid								0.8 (1.74)							1
9(S)-HPODE								0.64 (1.56)							1
9,10-DiHOME								0.66 (1.58)							1
AC(12:0)									-0.83 (0.56)						1
AC(8:0)									-1.31 (0.4)						1
acetylcarnitine				6.6007(97.05)											1
Adrenic acid								0.84 (1.79)							1
all-trans-Decaprenyl diphosphate								0.85 (1.8)							1
Androstenediol (3alpha, 17alpha) monosulfate										decrease					1
Androsterone glucuronide										decrease					1
Androsterone sulfate								-0.88 (0.54)							1
Arabinose		1.75													1
azelaic acid														decrease	1
Beta-Alanine										decrease					1
Beta-Cryptoxanthin										decrease					1
CA19-9			16.315												1
Carnosine				2.8643(7.28)											1
Carotene diol (1)										decrease					1
Carotene diol (2)										decrease					1
CDP-DG(i-24:0/i-17:0)								-0.84 (0.56)							1
Cer(43:1)									-1.07 (0.48)						1
Ceramide			0.795												1
chenodeoxyglycocholate					increase										1
ChoE(18:3)									-1.18 (0.44)						1
cholesterol 5α,6α epoxide						Unk									1
Cholesterol glucuronide								0.73 (1.66)							1
Cholesterol sulfate								0.66 (1.58)							1
Citric acid + isocitric acid		1.1													1
Citrulline	0.736017														1
Corticosterone										decrease					1
creatinine		0.82													1
Cysteine + cystine		1.02													1
Cystine	0.73993														1
Decanoylcarnitine								1.39 (2.62)							1
Dehydroepiandrosterone sulfate								0.85 (1.8)							1
DG(13:0/i-20:0)								0.7 (1.62)							1
DG(15:0/0:0/18:3)								-0.75 (0.6)							1
DG(18:2/15:0)								0.67 (1.59)							1
DG(20:3/15:0/0:0)								0.7 (1.62)							1
DG(22:6/15:0/0:0)								0.67 (1.59)							1
DG(32:1)									1.09 (2.12)						1
DG(34:0)									-1.52 (0.35)						1
DG(34:1)									1.06 (2.08)						1
DG(34:2)									1.09 (2.13)						1
DG(36:1)									1.23 (2.35)						1
DHEAS									-1.21 (0.43)						1
Dimethylamine												0.993741			1
DMA											0.5 (1.42)				1
Docosapentaenoic acid								0.76 (1.69)							1
Epiandrosterone sulfate								-0.79 (0.58)							1
Erucic acid								0.63 (1.54)							1
erucic acid						Unk									1
ethanol												0.582314			1
Fibrinopeptide B (1-9)										increase					1
formate												1.07978			1
galactose														increase	1
Gamma-cehc										decrease					1
Gamma-Cehc sulfate										decrease					1
Gamma-Glutamylisoleucine										increase					1
Gamma-Glutamylvaline										increase					1
GCA									4.9 (29.92)						1
GCDCA									2.75 (6.7)						1
Glucuronate		4.57													1
glyceryl of lipids											0.69 (1.61)				1
Glycine		0.98													1
Glycine		1.01													1
Glycochenodeoxycholic acid 7-sulfate								0.84 (1.78)							1
glycochenodexycholic acid							4.67								1
Glycodeoxycholic acid								0.63 (1.55)							1
Glycolic acid		0.97													1
Glycoursodeoxycholic acid sulfate										increase					1
Glycyl-Glycine_1		0.76													1
Glycylvaline										increase					1
Gly-Gly									1.84 (3.58)						1
Guanidinoacetate	0.830189														1
Guanosine				-0.8194(0.57)											1
HDL											-0.72 (0.61)				1
hexanoylcarnitine					increase										1
hippurate/hippuric acid	0.65404														1
Homocitrate										increase					1
Hydroxybutyrate		0.97													1
Hyodeoxycholic acid								0.61 (1.53)							1
Hypoxanthine				1.026(2.04)											1
Inosine				-1.1609(0.45)											1
Inositol		1.13													1
Isopropanol													Increase		1
lactate											-0.67 (0.63)				1
Lactic acid		1.14													1
lanosterol						Unk									1
l-arginine							0.72								1
Lauric acid		0.79													1
LDL CH3-(CH2)N											-0.87 (0.55)				1
LDL CH3-(CH2)N											-0.78 (0.58)				1
lignoceric acid						Unk									1
Linoleic acid								1.71 (3.27)							1
Linoleyl carnitine								0.78 (1.71)							1
lipid -CH2-C=O											0.71 (1.63)				1
lipid -CH2-CH=CH-											0.53 (1.44)				1
L-Palmitoylcarnitine								0.79 (1.73)							1
LPC(16:1)				0.2418(1.18)											1
LPC(18:2)				-0.7811(0.58)											1
LPC(22:0)				-0.633(0.64)											1
LPE(18:2)				-0.7275(0.60)											1
LPE(20:4)				1.7088(3.27)											1
LPE(22:6)				0.6571(1.58)											1
LPI(22:6)									1.3 (2.46)						1
l-tryptophan							0.64								1
LysoPA(20:3)								-0.78 (0.58)							1
LysoPA(a-13:0/0:0)								-0.62 (0.65)							1
LysoPA(a-13:0/0:0)								0.65 (1.57)							1
LysoPC(14:0)								-0.78 (0.58)							1
LysoPC(16:0)								-0.81 (0.57)							1
LysoPC(17:0)								-0.63 (0.65)							1
LysoPC(18:0)								-0.63 (0.65)							1
LysoPC(18:1)								-0.61 (0.66)							1
LysoPC(18:2)								-0.85 (0.56)							1
LysoPC(18:3)								-0.75 (0.59)							1
LysoPC(20:5)								-0.8 (0.57)							1
LysoPC(22:6)								0.6 (1.51)							1
LysoPC(P-18:0)								0.72 (1.65)							1
LysoPE(16:0)								-0.67 (0.63)							1
LysoPE(17:0)								-0.75 (0.6)							1
LysoPE(18:1)								-0.81 (0.57)							1
LysoPE(18:2)								-0.6 (0.66)							1
LysoPE(18:2)								-0.86 (0.55)							1
LysoPE(20:4)								-0.75 (0.59)							1
LysoPE(20:5)								-0.78 (0.58)							1
LysoPE(22:6)								0.59 (1.5)							1
LysoPE(22:6)								0.64 (1.56)							1
Meso-erythritol		2.48													1
methanol												0.752766			1
Methionine		0.86													1
MG(15:0)								0.68 (1.6)							1
Murocholic acid								0.59 (1.51)							1
N,N,N-trimethyl-5-aminovalerate										increase					1
N,N-dimethyl-5-aminovalerate										increase					1
n-acetyl glycoprotein											0.55 (1.46)				1
n-Caprylic acid		0.77													1
NeuAcα2-3Galβ-Cer(d18:1/16:0)								-0.64 (0.64)							1
Nonanoic acid		0.53													1
N-palmitoylglutamic acid					increase										1
N-stearoyl GABA								0.61 (1.53)							1
oleanolic acid						Unk									1
Oleoyl L-carnitine								0.82 (1.77)							1
oleoyl-L-carnitine						Unk									1
O-phosphoethanolamine		0.77													1
Oxalate (ethanedioate)										decrease					1
PA(20:3/18:2)								-0.71 (0.61)							1
PA(20:3/22:1)								0.7 (1.62)							1
PA(22:2/20:4)								0.69 (1.62)							1
Palmitic acid								0.63 (1.54)							1
palmitic acid						decrease									1
Palmitoleic acid								0.7 (1.62)							1
PC(18:2/20:4)									-0.47 (0.72)						1
PC(20:3/20:4)									-0.75 (0.6)						1
PC(28:0)				-0.7741(0.58)											1
PC(32:4)				-0.5911(0.66)											1
PC(36:0)				-0.4481(0.73)											1
PC(42:1)				-0.3537(0.78)											1
PC(42:2)				-0.3622(0.78)											1
PC(42:3)				-0.434(0.74)											1
PC(44:2)				-0.5883(0.67)											1
PC(O-16:0/18:2)									-0.77 (0.59)						1
PC(O-16:0/20:3)									-0.68 (0.63)						1
PC(O-18:0/18:2)									-1.05 (0.48)						1
PC(P-19:1)								-0.8 (0.58)							1
PE(0:0/16:0)									0.46 (1.38)						1
PE(0:0/18:0)									0.49 (1.4)						1
PE(0:0/22:6)									0.51 (1.42)						1
PE(14:1/16:0)								-0.71 (0.61)							1
PE(16:0/0:0)									0.6 (1.52)						1
PE(16:0/14:1)								-0.75 (0.6)							1
PE(16:0/16:0)								0.69 (1.61)							1
PE(16:0/18:1)									2.3 (4.91)						1
PE(16:0/18:2)									1.39 (2.63)						1
PE(16:0/20:4)									1.14 (2.21)						1
PE(16:0/22:6)									1.27 (2.41)						1
PE(18:0/0:0)									0.53 (1.44)						1
PE(18:0/20:4)									1.11 (2.15)						1
PE(32:1)				1.3107(2.48)											1
PE(36:4)				0.812(1.76)											1
PE(36:5)				0.8878(1.85)											1
PE(36:6)				1.5682(2.97)											1
PE(38:3)				0.5316(1.45)											1
PE(38:4)				0.6261(1.54)											1
PE(38:5)				0.8303(1.78)											1
PE(38:6)				0.895(1.86)											1
PE(40:4)				0.695(1.62)											1
PE(40:5)				0.7581(1.69)											1
PE(40:6)				0.6978(1.62)											1
PE(40:7)				0.8124(1.76)											1
PE(O-16:0/0:0)									-0.9 (0.54)						1
PE-NMe2(13D5/13D5)								-0.64 (0.64)							1
PGP(i-13:0/a-15:0)								-0.72 (0.61)							1
phenylacetylglutamine					increase										1
Phenylalanylphenylalanine								-0.86 (0.55)							1
Phosphate		0.93													1
phosphatidylcholine			1.16												1
PI(36:1)				-0.5903(0.66)											1
Pregnenolone sulfate										decrease					1
PS(12:0/15:1)								0.96 (1.94)							1
PS(12:0/18:3)								-0.74 (0.6)							1
PS(18:4/12:0)								-0.75 (0.6)							1
PS(19:0)								-0.83 (0.56)							1
Pyrogallol		0.71													1
pyroglutamate													decrease		1
Pyruvate + Oxalacetic acid		1.13													1
Ribulose		1.39													1
S-Adenosylhomocysteine				1.846(3.60)											1
SM(36:4)				-0.7337(0.60)											1
SM(38:1)									-0.6 (0.66)						1
SM(39:1)									-0.91 (0.53)						1
SM(42:1)									-0.59 (0.66)						1
SM(43:1)									-1.04 (0.49)						1
SM(d18:1/22:0)									-0.58 (0.56)						1
SM(d18:1/23:0)									-0.82 (0.57)						1
SM(d18:1/25:0)									-0.60 (0.66)						1
SM(d18:2/14:0)									-0.53 (0.69)						1
SM(d18:2/20:0)									-0.52 (0.7)						1
SM(d18:2/22:0)									-0.81 (0.57)						1
SM(d18:2/23:0)									-1.11 (0.46)						1
S-Methylmethionine										decrease					1
Sphinganine-1-phosphate			0.82												1
Sphingomyelin (d17:1, C18:0)			1.15												1
Sphingomyelin (d18:2, C17:0)			1.365												1
Stearic acid								0.63 (1.55)							1
Succinylcarnitine (c4-dc)										increase					1
Sulfolithocholylglycine								0.6 (1.52)							1
Taurochenodeoxycholate-7-sulfate								0.79 (1.72)							1
Taurocholic acid							27.6								1
Taurodeoxycholic acid								4.79 (27.67)							1
taurolithocholic acid (T-LCA)						Unk									1
Tauroursodeoxycholic acid								4.13 (17.51)							1
TCA									8.46 (351.89)						1
TCDCA									6.37 (82.65)						1
TG(22:2/15:0/18:3)								-0.9 (0.54)							1
TG(49:0)									1.74 (3.33)						1
TG(49:1)									1.35 (2.55)						1
TG(50:1)									1.12 (2.18)						1
TG(50:2)									1.02 (2.03)						1
TG(51:1)									1.48 (2.79)						1
TG(51:2)									1.22 (2.33)						1
TG(52:1)									1.34 (2.53)						1
TG(52:4)									1.63 (3.1)						1
TG(53:1)									1.55 (2.93)						1
TG(53:2)									1.26 (2.39)						1
TG(54:1)									1.9 (3.72)						1
TG(54:2)									1.22 (2.32)						1
TG(55:2)									1.45 (2.72)						1
TG(55:3)									1.22 (2.33)						1
TG(55:4)									1.04 (2.05)						1
TG(56:2)									1.87 (3.65)						1
TG(56:3)									1.28 (2.43)						1
TG(58:2)									2.06 (4.17)						1
TG(58:3)									2.28 (4.87)						1
TG(58:4)									2.36 (5.14)						1
TG(58:5)									1.62 (3.07)						1
TG(60:3)									1.87 (3.65)						1
threitol														increase	1
Threonate										decrease					1
Thyroxine glucuronide								-0.63 (0.65)							1
trans-2-Tetradecenoylcarnitine								0.71 (1.64)							1
Trans-4-hydroxy-l-proline		1.17													1
trehalose-alpha														increase	1
Tremethylamine-N-oxide													Increase		1
Trimethylamine N-oxide	1.15189														1
Trp	0.840555														1
tryptophan												0.887809			1
Uric acid		0.85													1
uridine				0.7519(1.68)											1
Vaccenic acid								0.69 (1.61)							1
Valine		0.81													1
VLDL											0.45 (1.37)				1
VLDL -CH2-CH2-C=O											0.58 (1.49)				1
VLDL CH3-(CH2)N											0.63 (1.55)				1
Xanthine				0.8057(1.75)											1
Xylitol		0.75													1
Totals Metabolites per Paper	24	45	10	43	5	10	8	89	72	31	23	22	17	16
Total Metabolites for Serum	339

## Sheet: Urine
Supplemental Table S1D for Meta-analysis reveals both promises and challenges of clinical metabolomics
Color Code	Blue = increase in PDAC			Green = decrease in PDAC
Values in parentheses are log10 transformed for uniform comparison
Paper	21	22	23
Author	Davis et al	Napoli et al	Sahni et al
Analytical Method	NMR
Biofluid	Urine	Urine	Urine
Metabolite				Matches
trigonelline	decrease	decrease	-2.43 (0.19)	3
citrate		decrease	-1.68 (0.31)	2
creatinine		decrease	-1.3 (0.41)	2
glucose	increase	increase		2
hippurate/hippuric acid		decrease	-2.36 (0.19)	2
1-methylnicotinamide	increase			1
2-hydroxyisobutyrate	increase			1
2-phenylacetamide		increase		1
3-hydroxyisovalerate		decrease		1
4-hydroxyphenylacetate	increase			1
4-hydrxopheylacetate			1.84 (3.58)	1
4-pyridoxate	increase			1
Acetate			-1.17 (0.44)	1
Acetoacetate		increase		1
Acetone	increase			1
acetylated compounds		increase		1
Aminobutyrate	increase			1
Betaine			1.62 (3.07)	1
Choline	increase			1
cis-aconitate	increase			1
creatine			-3.19 (0.11)	1
Dimethylamine	increase			1
fucose	increase			1
glycine		decrease		1
Glycolic acid			-1.29 (0.41)	1
Hydroxyacetone			1.95 (3.86)	1
Hypoxanthine	increase			1
leucine		increase		1
methanol	decrease			1
myoinositol			1.8 (3.48)	1
N-phenylacetylglycine			1.98 (3.94)	1
O-acetylcarnitine	increase			1
O-Acetylcholine			1.86 (3.63)	1
taurine	increase			1
threonine	increase			1
trans-aconitate	increase			1
trimethylamine-N-oxide	increase			1
tryptophan	increase			1
urea			-1.46 (0.36)	1
xylose	increase			1
Totals Metabolites per Paper	21	11	14
Total Metabolites for Urine	40

## Sheet: Others
Supplemental Table S1E for Meta-analysis reveals both promises and challenges of clinical metabolomics
Color Code	Blue = increase in PDAC			Green = decrease in PDAC
Values in parentheses are log10 transformed for uniform comparison
Paper	1	2	3	4
Author	Tao et al	Budhu et al	Zhang et al	Unger et al
Analytical Method	Mass Spectrometry
Biofluid	Exosomes	Pancreatic tissue	Pancreatic tissue	Pancreatic tissue
Metabolite					Matches
10-nonadecenoate (19:1n9)		0.46	0.52		2
13-HODE + 9-HODE		0.49	0.505		2
17-methylstearate		0.43	0.515		2
1-myristoylglycerol (1-monomyristin)		0.09	0.49		2
1-oleoylglycerophosphoinositol		0.22	0.525		2
1-palmitoylglycerophosphoinositol		0.22	0.52		2
1-stearoylglycerol (1-monostearin)		0.24	0.46		2
2-palmitoylglycerol (2-monopalmitin)		0.13	0.485		2
9,10-hydroxyoctadec-12(Z)-enoic acid		0.4	0.485		2
butyrylcarnitine		3.13	2.11		2
C-glycosyltryptophan		2	2		2
dihomo-linoleate (20:2n6)		0.5	0.55		2
eicosenoate (20:1n9 or 11)		0.42	0.53		2
glycerol		0.39	0.495		2
glycerol 3-phosphate (G3P)		0.35	0.525		2
glycerophosphorylcholine (GPC)		0.35	0.52		2
hexanoylcarnitine		2.63	1.8		2
laurate (12:0)		0.47	0.54		2
linoleate (18:2n6)		0.51	0.505		2
margarate (17:0)		0.48	0.48		2
myristate (14:0)		0.52	0.535		2
myristoleate (14:1n5)		0.4	0.525		2
nonadecanoate (19:0)		0.53	0.52		2
Ornithine		0.49	0.52		2
palmitoleate (16:1n7)		0.53	0.535		2
pro-hydroxy-pro		2.22	1.71		2
stearoyl sphingomyelin		0.5	0.48		2
succinate		0.42	0.55		2
succinylcarnitine		0.35	0.5		2
taurine		2.63	2.01		2
1,2-dipalmitoylglycerol		0.45			1
10-heptadecenoate (17:1n7)			0.56		1
1-docosahexaenoylglycerol (1-monodocosahexaenoin)		0.31			1
1-oleoylglycerol (1-monoolein)		0.33			1
1-palmitoylglycerol (1-monopalmitin)		0.32			1
1-pentadecanoylglycerol (1-monopentadecanoin)		0.34			1
1-stearoylglycerophosphoinositol			0.52		1
2'-deoxyguanosine			0.535		1
2-linoleoylglycerol (2-monolinolein)		0.22			1
2-myristoylglycerol (2-monomyristin)		0.18			1
2-oleoylglycerol (2-monoolein)		0.51			1
5-dodecenoate (12:1n7)		0.51			1
acetylcarnitine			1.825		1
Acylcarnitine 14:1	2.0509				1
Acylcarnitine 16:0	4.6106				1
Acylcarnitine 16:1	0.15661				1
Acylcarnitine 18:1	6.9695				1
Acylcarnitine 20:5	252.97				1
Acylcarnitine 20:6	1986.5				1
Acylcarnitine 26:5	0.37315				1
adenosine 2'-monophosphate (2'-AMP)			0.665		1
Arachidonic Acid				0.33	1
Arachidyl carnitine				4.97	1
arginine			0.665		1
Aspartic acid/aspartate			0.66		1
BMP14:0/20:1	5.3137				1
caprate (10:0)			0.595		1
CerNDS d18:0/16:0	26.006				1
CerNDS d18:0/20:0	21.615				1
CerNDS d18:0/24:1	244.24				1
CerNS d17:1/24:1	130.76				1
CerNS d18:1/16:0	3.7803				1
CerNS d18:1/20:0	3.7192				1
CerNS d18:1/22:1	2.0181				1
CerNS d18:1/22:2	12.093				1
CerNS d18:1/24:1	4.909				1
CerNS d18:1/24:2	3.1161				1
CerNS d181/180	10.806				1
CerNS d20:1/24:1	8.246				1
Cholesteryl ester 16:1	3.0911				1
citrate		3.13			1
CPA(18:0)				0.2	1
cysteine-glutathione disulfide		4.76			1
cytidine		0.38			1
Cytidine				0.32	1
cytidine-3'-monophosphate (3'-CMP)			0.575		1
Decanoylcarnitine		2.08			1
deoxycarnitine			0.62		1
DG16:0/16:0	2.7889				1
DG16:0/18:0	2.1283				1
DG16:0/18:1	2.596				1
DG16:0/22:6	3.5744				1
DG18:1/18:1	2.0615				1
DG18:1/20:1	4.9409				1
DG18:1/22:6	2.4062				1
DG18:1/24:4	15.089				1
DG18:2/20:3	3.56				1
flavin adenine dinucleotide (FAD)			0.54		1
fumarate			0.61		1
GlcCerNSd18:1/24:1	3.1971				1
GlcCerNSd18:1/24:2	2.325				1
Glucosamine				0.32	1
glutathione, oxidized (GSSG)		3.85			1
glutathione, reduced (GSH)		3.7			1
glycerol 2-phosphate			0.565		1
Glycerophospho-N-Palmitoyl Ethanolamine				0.19	1
Guanidinoacetate		0.26			1
hexadecanedioate			0.615		1
isoleucylisoleucine		3.23			1
isovalerylcarnitine		2.04			1
kynurenine		2.17			1
Linoleic acid				0.17	1
linolenate [alpha or gamma (18:3n3 or 6)]		0.36			1
linolenate [alpha or gamma; (18:3n3 or 6)]			0.475		1
lysine			0.52		1
Lyso PC (16:1)				0.14	1
Lyso PC (17:0)				0.09	1
Lyso PC(0:0/18:1)				0.13	1
LysoPC 14:0	791.56				1
LysoPC 16:0	0.44662				1
LysoPC 16:1	0.15372				1
LysoPC 18:0	0.28806				1
LysoPC 18:3	2.5456				1
LysoPC 18:4	0.3007				1
LysoPC 20:0	0.39674				1
LysoPC 20:1	0.46989				1
LysoPC 20:2	0.016147				1
LysoPC 20:4	0.012269				1
LysoPC 20:5	46.159				1
LysoPC 22:0	0.43083				1
LysoPC 22:2	0.41688				1
LysoPC 22:4	0.12441				1
LysoPC 22:6	3576.1				1
LysoPC(0:0/18:0)				0.12	1
LysoPC(16:0)				0.3	1
LysoPC(18:2)				0.015	1
LysoPC(20:0/0:0)				0.21	1
LysoPC(20:1/0:0)				0.12	1
LysoPC(20:4)				0.12	1
LysoPE (0:0/18:0)				0.23	1
LysoPE (0:0/20:3)				0.29	1
LysoPE 18:2	0.2258				1
LysoPE 20:3	0.22752				1
LysoPE 20:4	0.001407				1
LysoPE 20:5	98.511				1
LysoPE 22:4	5.487				1
LysoPE 24:0	7.0539				1
LysoPE(20:4/0:0)				5.23	1
LysoPE(22:4/0:0)				4.49	1
maltotriose		4			1
MG 18:2	2.9914				1
MG 20:1	2.5813				1
MG 20:4	2.501				1
N-acetyl-aspartyl-glutamate (NAAG)		0.48			1
N-ethylglycinexylidide*		0.53			1
nicotinamide		0.22			1
nicotinamide ribonucleotide (NMN)		0.15			1
octanoylcarnitine		2.44			1
Oleamide				4.03	1
oleate (18:1n9)			0.51		1
palmitate (16:0)			0.505		1
palmitate, methyl ester		0.51			1
pantothenate			0.615		1
PC(14:1/22:2)				2.6	1
PC(16:0/18:0)				2.86	1
PC(16:1/16:0)				1.95	1
PC(18:0/18:1)				3.74	1
PC(18:1/18:1)				2.79	1
PC(18:1/20:4)				3.69	1
PC(18:3)				0.09	1
PC(20:5/0:0)				0.2	1
PC(22:0/O-18:1)				2.18	1
PC(P-16:0/15:1)				4.19	1
PC(P-16:0/17:2)				2.65	1
PC(P-18:0/22:0)				2.18	1
PC14:0/22:3	0.33836				1
PC15:0/16:0	3.1631				1
PC16:0/16:0	2.7948				1
PC16:0/16:1	2.9076				1
PC16:0/18:0	2.1177				1
PC16:0/18:5	0.063156				1
PC17:2/17:2	0.34966				1
PC18:0/20:3	0.45693				1
PC18:1/18:1	2.0733				1
PC18:1/22:6	0.31685				1
PC18:2/18:2	0.42398				1
PC18:2/18:3	0.41516				1
PC18:2/20:4	0.29879				1
PC20:2/18:5	0.4199				1
PC20:4/18:5	5.5107				1
PC20:4/20:4	0.19594				1
PC205/226	3.1189				1
PC21:2/21:2	3.4657				1
PC224/185	2.6731				1
PC24:4/18:5	0.085268				1
PCP-14:0/18:0	11.249				1
PCP-14:0/20:0	2.1216				1
PCP-14:0/20:1	0.34747				1
PCP-14:0/20:3	0.12407				1
PCP-14:0/22:0	3.2508				1
PCP-14:0/22:3	0.45483				1
PCP-14:0/22:4	0.07323				1
PCP-14:0/24:4	0.4223				1
PCP-14:0/26:0	5.1986				1
PCP-14:0/26:2	7.7795				1
PCP-16:0/22:3	0.47097				1
PCP-16:0/26:1	2.0424				1
PCP-20:0/18:5	0.40531				1
PCP-22:0/18:5	-0.067595				1
PE (16:0/18:1)				4.24	1
PE (18:1/0:0)				0.21	1
PE (20:0/0:0)				0.21	1
PE (O-16:0/20:4)				3.94	1
PE (P-16:0/0:0)				0.21	1
PE (P-16:0/18:1)				5.12	1
PE (P-16:0/20:4)				5.76	1
PE (P-18:0/0:0)				0.24	1
PE (P-18:0/20:4)				4.47	1
PE (P-18:0/22:6)				3.96	1
PE10:0/22:1	9.7844				1
PE16:0/18:1	4.1209				1
PE16:0/18:2	3.5565				1
PE18:0/18:0	19.547				1
PE18:0/18:1	6.2504				1
PE18:0/18:2	2.6286				1
PE18:0/20:3	2.1249				1
PE18:0/20:4	2.0426				1
PE18:1/22:6	2.6142				1
PE22:0/18:5	5.1608				1
pelargonate (9:0)			0.54		1
PEP-14:0/22:3	0.13282				1
PEP-14:0/24:4	0.20073				1
PEP-16:0/22:3	0.15778				1
PI (16:0/0:0)				0.07	1
PI(18:0/0:0)				0.44	1
PI(18:1/0:0)				0.32	1
prostaglandin E2		2.63			1
PS(18:1/18:0)				2.24	1
PS(20:1/0:0)				0.49	1
PS(22:1/0:0)				0.44	1
scyllo-inositol			0.56		1
SM d16:0/20:0	5.7955				1
SM d16:0/22:0	45.753				1
SM d16:0/24:2	2.0159				1
SM d16:0/26:2	2.3217				1
SM d16:1/26:0	10.525				1
SM d16:1/26:4	3.6354				1
stearamide			0.54		1
stearate (18:0)			0.495		1
Taurine				2.37	1
taurochenodeoxycholate		0.49			1
TG12:0/14:1/18:2	12.44				1
TG12:0/18:1/18:2	2.537				1
TG12:0/18:2/18:2	2.9624				1
TG13:1/13:1/18:2	172.86				1
TG14:0/18:2/18:2	3.349				1
TG14:1/18:2/18:2	3.7307				1
TG14:1/22:0/22:1	4.1246				1
TG14:2/22:0/22:1	3.0109				1
TG14:3/22:0/22:1	2.3714				1
TG16:0/16:0/18:1	4.0203				1
TG16:0/16:1/18:1	3.7147				1
TG16:0/16:1/18:2	3.344				1
TG16:0/18:1/18:1	4.1979				1
TG16:0/18:1/18:2	4.0357				1
TG16:0/18:2/18:2	3.8316				1
TG16:1/18:2/18:2	3.9553				1
TG16:1/18:2/18:3	3.9364				1
TG18:0/18:1/18:1	3.5093				1
TG18:1/18:1/18:1	3.5106				1
TG18:1/18:1/18:2	3.5249				1
TG18:1/18:1/20:4	3.9611				1
TG18:1/18:1/22:4	8.975				1
TG18:1/18:1/22:6	3.4576				1
TG18:1/18:2/18:2	3.5115				1
TG18:1/18:2/20:1	11.533				1
TG18:1/18:2/20:2	5.3137				1
TG18:1/18:2/20:4	3.7924				1
TG18:1/18:2/22:4	7.3256				1
TG18:1/18:2/22:6	3.9803				1
TG18:2/18:2/18:2	3.0308				1
TG18:2/18:2/18:3	3.1868				1
TG18:2/18:2/20:4	4.2055				1
TG18:2/18:2/22:6	3.5074				1
TG20:0/20:5/20:5	208.99				1
TG20:4/20:4/20:4	9.3884				1
threonylphenylalanine		2.56			1
tyrosine			0.695		1
uridine			0.615		1
Totals Metabolites per Paper	144	60	55	50
Total Metabolites for Urine	279
